# Supplementary material for: Plant growth-promoting microorganisms as natural stimulators of nitrogen uptake in citrus
Source: PLoS One. 2025 Feb 3;20(2):e0311400. doi: 10.1371/journal.pone.0311400 (PMC11790095; doi:10.1371/journal.pone.0311400)
Supplement: S1 Fig — (XLSX) [file pone.0311400.s001.xlsx]

## Sheet: Hoja1
			Biomass (g DW)
		C	BSF1	BS03	BioF
	Aerial Young Organs	165	227	264	184
	Aerial Old Organs	243	259	256	222
	Total Aerial Organs	408	487	520	405
	Root System	214	288	256	209
	Total Tree	622	775	775	614
