# Supplementary material for: Plant growth-promoting microorganisms as natural stimulators of nitrogen uptake in citrus
Source: PLoS One. 2025 Feb 3;20(2):e0311400. doi: 10.1371/journal.pone.0311400 (PMC11790095; doi:10.1371/journal.pone.0311400)
Supplement: S2 Fig — (XLSX) [file pone.0311400.s002.xlsx]

## Sheet: Hoja1
					Ndff (%)
				C	BSF1	BS03	BioF
			Aerial Young Organs	65.0773	68.9251	67.3386	65.7421
			Aerial Old Organs	39.1891	46.1356	42.8447	43.4524
			Total Aerial Organs	53.2774	60.2547	58.8222	57.6111
			Root System	45.6454	53.1157	52.2054	45.021
			Total Tree	50.9322	57.8776	57.3089	54.0048
